# Supplementary material for: Completion of the cytosolic post-chorismate phenylalanine biosynthetic pathway in plants
Source: Nat Commun. 2019 Jan 3;10:15. doi: 10.1038/s41467-018-07969-2 (PMC6318282; doi:10.1038/s41467-018-07969-2)
Supplement: Supplementary file 2 — Source Data [file 41467_2018_7969_MOESM2_ESM.xlsx]

## Sheet: Fig. 2
Source Data Figure 2
(a) PhCM2 mRNA
	WT	15	17	23
	100	15.16	1.44	3.94
	100	1.48	18.12	20.67
	100	4.11	3.82	2.44
	100	15.19	19.01
Average	100	8.985	10.5975	9.01667
SE	0	3.6139	4.62919	5.84273
(b) CM activities
	Crude	Crude	Crude	Cytosol	Cytosol	Cytosol	Average	SE	Plastid	Plastid	Plastid	Average	SE
WT	0.172227	0.200362	0.197288	0.176803	0.204634	0.166087	0.186234	0.00671166	0.20489	0.223571	0.245381	0.224614	0.0117005
15	0.0480368	0.050181	0.038037	0	0	0.031853	0.028018	0.00926832	0.153364	0.18899	0.13868	0.160345	0.0149367
17	0.074009	0.117052	0.0833333	0	0.042759	0.057604	0.0624596	0.0161888	0.211835	0.266558	0.205436	0.227943	0.0193955
23	0.095576	0.150183	0.073486	0.048536	0.076125	0.045759	0.0816108	0.0156765	0.191465	0.2853	0.216297	0.231021	0.0280704
(c) Metabolites
	Phe					Tyr					Trp
	WT	15	17	23		WT	15	17	23		WT	15	17	23
	663.194	197.597	501.692	480.935		5.21455	4.1472	7.10304	5.68379		6.2868	3.37991	6.60099	5.2635
	884.255	328.208	465.709	398.467		4.13452	4.16359	8.36692	6.86976		11.7807	2.79717	5.03981	4.98499
	394.072	195.322	385.218	346.393		4.93009	4.66819	6.12843	7.08211		7.66065	4.27849	5.58645	2.09978
	671.026	168.549	266.116	482.939		5.9029	5.29299	7.17665	9.96327		7.67794	2.28868	1.8199	3.25184
	552.087	202.912	329.859	277.255		6.05607	4.97316	8.13206	9.0084		10.5122	2.44661	2.40533	3.27606
	737.279	221.52	368.125	620.673		8.20909	8.87773	11.0265	8.30119		12.4118	2.45969	2.75086	5.48001
	766.11	221.458	455.184	279.339		7.32994	7.03238	9.58439	8.43364		8.89447	4.88553	5.01438	3.60577
	721.2	216.891	640.12			6.36637	5.95253	10.1965			12.5331	4.51956	5.72911
	378.521	99.2682	275.43			6.16243		8.90984
Average	640.86	205.747	409.717	412.286		6.034	5.63847	8.51381	7.90602		9.71972	3.38195	4.36835	3.99456
SE	56.4819	19.9029	39.8101	47.2005		0.409153	0.573788	0.528147	0.547136		0.854745	0.368911	0.628954	0.478264
	Arogenate					Prephenate					Shikimate
	WT	15	17	23		WT	15	17	23		WT	15	17	23
	17.6854	4.31664	6.96153	13.9591		1.25043	0.796134	0.720426	0.615818		37.7531	31.6612	39.2735	36.3503
	10.105	6.50009	9.06518	9.37031		1.6643	1.14783	1.33239	1.38776		35.9389	32.9201	38.5538	40.0047
	13.939	7.30017	9.27314	10.2953		1.26363	0.975421	0.699645	0.888303		29.2425	27.9214	33.072	34.8842
	15.8415	9.07531	13.8076	15.8034		1.50788	0.996677	1.52171	1.41483		32.84	28.9315	32.8965	29.3674
	13.7654	6.85749	9.08355	11.3822		1.71691	0.916672	1.41584	1.063		33.6341	27.7272	25.1408	30.7868
	16.0622	4.54808	6.23168	11.1533		1.012	0.829449	0.681138	0.921033		32.1623	21.6637	25.6055	27.2771
Average	14.5664	6.43297	9.07045	11.9939		1.40253	0.943698	1.06186	1.04846		33.5951	28.4709	32.4237	33.1117
SE	1.07285	0.729165	1.07994	0.986975		0.111565	0.0519753	0.163571	0.126311		1.2159	1.60601	2.48107	1.95457
Volatiles
	WT	15	17	23
	327.298	272.319	244.777	250.312
	305.015	229.709	269.47	234.995
	318.349	266.532	223.782	191.481
	419.549	180.662	232.31	256.558
	327.917	199.99	166.15	240.526
	277.508	173.611	177.672	172.941
	276.723	153.841	159.236	197.226
	357.476	188.842		308.646
Average	326.229	208.188	210.485	231.586
SE	16.3803	15.4274	16.1666	15.3718

## Sheet: Fig. 4
Source Data Figure 4
(b) Genotyping gels
	CM2-L and CM2-R primer pair:							CM2-L and o8409 primer pair:
cm2-1
	CM2-L and CM2-R primer pair:							CM2-L and p745 primer pair:
cm2-2
(b) RT-PCR Gel
(d) Amino Acids
	Phe				Tyr				Trp
	WT	cm2-1	cm2-2		WT	cm2-1	cm2-2		WT	cm2-1	cm2-2
	47.4497	57.3185	38.5119		2.87735	3.93363	3.18416		2.07882	2.27184	2.648
	48.0939	57.6574	60.1741		5.74614	3.72295	3.51873		2.1833	2.4505	2.29597
	41.2004	34.6455	52.4719		5.55801	4.8328	6.08772		4.90933	4.52004	3.6771
	39.8452	41.9549	36.6684		4.2126	3.20065	3.83691		3.27058	3.2962
	38.9192	44.909			4.14397	3.91844			3.21128	2.8866
Average	43.1017	47.297	46.9566		4.50761	3.92169	4.15688		3.13066	3.08504	2.87369
SE	1.94345	4.48369	5.64417		0.525087	0.263597	0.657264		0.509588	0.400445	0.41436
(e) Phenylacetaldehyde emission
	Unwounded	Unwounded	Unwounded	Unwounded	Unwounded	Unwounded	Unwounded	Average	SE	Wounded	Wounded	Wounded	Wounded	Wounded	Wounded	Wounded	Average	SE
WT	0.0207202	0.031343	0.018678	0.0198944	0.015199	0.013823	0.0259627	0.0208029	0.00230521	0.0369729	0.059044	0.045437	0.039779	0.080367	0.061893	0.0808099	0.0577575	0.00684589
cm2-1	0.0222803	0.023231	0.023031	0.017172	0.037422	0.027922	0.0319616	0.0261457	0.00257183	0.0192652	0.009922	0.014823	0.030342	0.022972	0.034017	0.008489	0.0199757	0.00369579
cm2-2	0.0150782	0.0255769	0.017653	0.023394	0.016672	0.0244646	0.013947	0.0195408	0.0018161	0.0354462	0.022474	0.015186	0.018494	0.0293691	0.0175078	0.026398	0.0235536	0.0027459
(f) AtAAS expression
	Unwounded	Unwounded	Unwounded	Average	SE	Wounded	Wounded	Wounded	Average	SE
WT	89.2673	120.187	92.2542	100.57	9.84668	250.179	249.125	221.569	240.291	9.36607
cm2-1	138.762	170.453	54.0148	121.077	34.7566	195.33	263.771	223.321	227.474	19.866
cm2-2	133.883	120.123	64.5973	106.201	21.1778	152.625	262.171	249.132	221.309	34.5477
(g) AtCM2 expression
	Unwounded	Unwounded	Unwounded	Average	SE	Wounded	Wounded	Wounded	Average	SE
WT	113.542	116.963	69.4948	100	15.2845	244.845	204.064	190.833	213.247	16.2541

## Sheet: Fig. 5
Source Data Figure 5
(b) qPCR
	ADT1			ADT2			ADT3
	1	2		3	4		5	6
	4.91314	5.31068		0.001693	0.001867		0.774863	1.29038
	4.68638	5.12738		0.00165	0.001993		0.609968	1.00246
	4.55093	4.98021		0.00183	0.001702		0.87595	1.63735
							0.440593	1.04445
							0.580578	1.12756
							0.488629	1.01399
Average	4.71682	5.13942		0.00172433	0.001854		0.62843	1.18603
SE	0.105661	0.0955906		5.42719e-05	8.42556e-05		0.0683536	0.100223
(c) Western blot

## Sheet: Fig. 6
Source Data Figure 6
(a) PhADT3 mRNA
	EV	EV	EV	EV	EV	EV	Average	SE		RNAi	RNAi	RNAi	RNAi	RNAi	RNAi	Average	SE
WT	100	100	100	100	100	100	100	0		24.543	45.5786	27.8471	48.9971	50.8855	57.7631	42.6024	5.45304
PhCM2 RNAi	100	100	100	100	100	100	100	0		82.9456	68.6487	51.5042	39.1529	60.6547	51.8924	59.1331	6.2443
(b) PhADT1 mRNA
	EV	EV	EV	Average	SE		RNAi	RNAi	RNAi	Average	SE
WT	100	100	100	100	0		121.249	74.4682	149.707	115.141	21.9333
PhCM2 RNAi	100	100	100	100	0		126.574	103.133	95.2512	108.319	9.40652
(c) Phenylalanine
	EV	EV	EV	EV	EV	EV	Average	SE		RNAi	RNAi	RNAi	RNAi	RNAi	RNAi	Average	SE
WT	100	100	100	100	100	100	100	0		71.6401	67.606	86.5592	94.4725	68.8849	100.111	81.5456	5.74351
PhCM2 RNAi	45.3159	67.5854	41.7873	38.5482	84.19	72.9727	58.3999	7.7527		55.3146	50.2822	44.432	42.022	104.986	55.0214	58.6764	9.52184
(d) Volatiles
	EV	EV	EV	EV	EV	EV	Average	SE		RNAi	RNAi	RNAi	RNAi	RNAi	RNAi	Average	SE
WT	100	100	100	100	100	100	100	0		73.011	63.7512	90.5769	41.8085	61.9858	74.4367	67.595	6.6219
PhCM2 RNAi	63.3105	40.6386	74.6796	74.9026	78.5196	70.075	67.021	5.69244		76.1126	34.6412	58.7838	93.7024	71.9169	74.9318	68.3481	8.13806

## Sheet: Supp Fig. 1
Source Data Supplementary Figure 1
(a) PhCM1
[Chorismate	Assay 1	Assay 2	Assay 3	Average	SE
0.1	15.353	14.2857	15.1067	14.9152	0.322657
0.2	27.9967	21.3465	26.0033	25.1155	1.97041
0.4	36.8637	32.9228	36.4598	35.4154	1.25175
0.7	43.1035	37.2742	38.5205	39.6327	1.77226
1.2	43.1035	36.9458	37.4384	39.1626	1.97557
2	48.7685	38.2594	36.1248	41.0509	3.90768
3	44.8949	43.1035	41.9392	43.3125	0.859609
(b) PhCM2
[Chorismate]	Assay 1	Assay 2	Assay 3	Average	SE
5	38.9802	38.9802	33.7126	37.2243	1.75586
10	66.3717	53.7295	53.7295	57.9435	4.21407
20	83.7547	90.6026	94.8167	89.7247	3.22334
40	90.3392	106.405	83.228	93.3242	6.85519
80	94.8167	113.253	100.348	102.806	5.46227
150	93.7632	112.094	107.933	104.597	5.54845
(c) PhADT3L
[Prephenate]	Assay 1	Assay 2	Assay 3	Average	SE
0.1	25.5102	28.5471	23.0807	25.7127	1.58128
0.2	51.8303	41.7072	44.1367	45.8914	3.05114
0.4	67.4198	61.1435	59.1189	62.5607	2.49885
0.6	80.3774	77.3405	80.1749	79.2976	0.98031
1	94.9547	103.256	100.826	99.6787	2.46398
1.5	100.016	102.668	100.624	101.103	0.80223
2	111.152	92.3226	112.366	105.28	6.48827
3	108.52	109.734	111.962	110.072	1.00781
(d) PhADT3S
[Prephenate]	Assay 1	Assay 2	Assay 3	Average	SE
0.1	22.6757	20.1814	25.3968	22.7513	1.50604
0.2	31.9728	26.9841	35.3742	31.4437	2.4364
0.4	51.7007	51.2472	47.3923	50.1134	1.36683
0.6	75.0567	56.2358	63.0386	64.777	5.50221
1	83.6735	88.2086	88.4354	86.7725	1.55089
1.5	98.1859	90.0227	85.034	91.0809	3.83333
2	85.7143	94.7846	102.721	94.4067	4.91308
3	70.5215	106.576	94.3311	90.4762	10.585

## Sheet: Supp Fig. 2
Source Data Supplementary Figure 2
(a) Tisue Specific
	corolla	stamen	stigma	ovary	tube	leaf	sepal
	75.4344	35.4409	32.8911	34.1713	58.6052	116.787	73.7229
	58.9627	27.9435	46.2578	38.9518	57.6281	106.65	110.62
	68.1271	30.9391	38.0184	37.4016	63.9458	76.5626	53.6785
Average	67.5081	31.4412	39.0558	36.8415	60.0597	100	79.3405
SE	4.76502	2.17883	3.89334	1.40814	1.96342	12.0786	16.6759
(b) Developmental
	bud	1	2	3	4	5	6	7
	52.3273	107.747	83.6042	115.234	94.4852	98.7679	89.0439	28.606
	43.123	106.71	76.9429	83.8379	108.413	97.7165	67.1343	57.1922
	47.7399	70.6974	82.258	80.245	97.1016	59.8827	74.9314	50.3373
Average	47.7301	95.0514	80.935	93.1058	100	85.4557	77.0365	45.3785
SE	2.65706	12.1807	2.03355	11.1128	4.27387	12.7901	6.41175	8.61654
(c) Diurnal
	3PM	7PM	11PM	3AM	7AM	11AM	3PM	7PM	11PM	3AM
	59.546	87.6634	90.6175	84.7138	43.3429	35.9123	44.6667	49.0805	89.1458	74.6907
	53.4612	86.1115	78.8692	81.963	54.5847	35.8981	52.9608	43.1084	96.7826	89.7208
	70.143	79.7248	75.9927	82.7157	51.3536	37.9149	46.3732	55.9308	93.613	79.979
		86.1971	103.042	101.913	58.6589	39.2166			120.459	97.2424
Average	61.8021	84.0111	85.9679	88.8638	54.8658	37.6765	49.667	49.5196	Average	88.9808
SE	8.34091	2.1433	8.57721	6.52803	2.11354	0.965357	3.2938	6.41118	SE	4.99722

## Sheet: Supp Fig. 3
Source Data Supplementary Figure 3
(a) PPA-AT activity
	Crude	Crude	Crude	Average	SE	Cytosol	Cytosol	Cytosol	Average	SE	Plastid	Plastid	Plastid	Average	SE
WT	0.997316	1.15437	1.12782	1.09317	0.0485343	0.784968	0.682591	0.77402	0.747193	0.0324552	2.62645	2.7631	3.00775	2.7991	0.111533
15	1.15509	1.13926	1.38086	1.22507	0.0780291	0.49118	0.362379	0.445652	0.43307	0.0377101	2.80704	2.41556	2.17413	2.46558	0.184408
17	1.0065	1.13243	0.76791	0.968949	0.106891	0.546157	0.455843	0.52996	0.510653	0.0278012	2.14826	2.69667	2.42257	2.4225	0.158313
23	1.36057	1.42179	1.22611	1.33615	0.0577938	0.650175	0.496674	0.635642	0.594164	0.048925	2.77279	2.58449	3.41376	2.92368	0.250995
(b) ADH activity
	Crude	Crude	Crude	Average	SE	Cytosol	Cytosol	Cytosol	Average	SE	Plastid	Plastid	Plastid	Average	SE
WT	0.176803	0.154782	0.141358	0.157648	0.0103319	0.25844	0.230567	0.181464	0.22349	0.022501	0	0	0	0	0
15	0.183715	0.120092	0.151464	0.151757	0.018367	0.204634	0.19322	0.250091	0.215982	0.0173699	0	0	0	0	0
17	0.112909	0.176087	0.145023	0.144673	0.0182388	0.172983	0.208333	0.238185	0.2065	0.0188446	0	0	0	0	0
23	0.110375	0.175458	0.14322	0.143018	0.0187881	0.213883	0.252631	0.198706	0.22174	0.0160548	0	0	0	0	0

## Sheet: Supp Fig. 4
Source Data Supplementary Figure 4
(a) mRNA			(b) Volatile Emission
	WT	EV		WT	EV
	100	142.63		350.944	378.376
	100	113.01		369.373	362.632
	100	111.53		376.885	410.284
	100	80.11		349.07	386.854
Average	100	111.82	Average	361.568	384.537
SE	0	12.7681	SE	6.85937	9.9419
(c) Aromatic Amino Acids
	Phe			Tyr			Trp
	WT	EV		WT	EV		WT	EV
	966.368	738.124		7.75124	5.82515		13.4092	10.35
	639.685	667.964		6.14412	7.51013		16.289	18.2784
	698.675	970.066		5.8317	7.27874		17.8052	19.0032
	708.008	772.116		8.89278	9.14966		13.4435	17.0146
Average	753.184	787.067	Average	7.15496	7.44092	Average	15.2367	16.1616
SE	72.6531	64.7386	SE	0.715797	0.680784	SE	1.09012	1.98028

## Sheet: Supp Fig. 5
Source Data Supplementary Figure 5
	Benzylaldehyde					Phenylacetaldehyde					Methylbenzoate					Phenylethanol					Benzyl acetate					Eugenol					Vanillin					Isoeugenol					Benzylbenzoate					Phenylethylbenzoate
	WT	15	17	23		WT	15	17	23		WT	15	17	23		WT	15	17	23		WT	15	17	23		WT	15	17	23		WT	15	17	23		WT	15	17	23		WT	15	17	23		WT	15	17	23
	44.8443	42.3245	41.7848	31.7321		17.879	8.22283	9.72777	9.33205		146.872	115.95	97.3769	95.5158		11.1354	4.49308	5.99956	5.71326		0.811853	0.144664	0.250055	0.261108		1.36616	1.1887	1.04797	1.03403		13.9454	16.24	11.7573	13.3998		66.9257	53.2866	54.6508	63.7334		22.5471	28.6026	20.6603	27.7951		0.374592	0.326587	0.303669	0.401985
	29.6287	41.2143	53.3297	42.6281		19.6518	8.23215	11.5593	12.0058		140.593	104.26	110.657	103.363		10.5664	3.17895	4.795	5.03575		0.742053	0.0515873	0.105897	0.0190716		1.65595	0.860209	1.24957	1.06256		24.1376	19.0239	15.3079	19.8409		40.9722	32.6076	44.1852	25.0617		27.8872	19.1873	27.1374	24.5306		0.406758	0.215709	0.277573	0.463729
	51.6426	44.9231	35.4476	23.0019		18.386	9.74778	9.29664	6.26958		156.179	107.957	88.2805	75.635		5.60203	4.31488	3.66385	3.33581		0.586694	0	0	0.0282905		1.23451	0.841824	0.974692	1.22068		20.6271	22.991	18.6513	21.3825		43.0243	44.7674	38.6196	34.0874		19.6457	29.2165	27.4317	25.8926		0.26221	0.377629	0.350688	0.453056
	58.2563	38.1521	39.6906	42.8442		30.2347	6.86493	9.50615	10.4046		181.453	63.0784	78.3151	92.5763		8.65249	1.22771	2.05667	2.32061		0.637603	0.107857	0.106272	0.159618		1.45382	0.589335	0.589511	0.398737		16.8543	10.29	13.8249	17.6498		69.9317	45.5329	63.0742	66.8666		21.106	13.528	23.3319	21.6337		0.428363	0.201931	0.285421	0.266974
	40.6716	43.4452	16.9999	49.5609		23.1836	8.84552	7.49156	12.9831		170.805	102.632	90.2494	127.873		14.3014	3.69245	4.43963	5.27718		0.562504	0.0887152	0.126519	0.262155		1.31844	0.826836	0.731211	0.851553		10.242	5.08164	5.70377	5.05132		47.2355	20.2547	20.2059	19.9875		18.2444	14.0126	19.3562	18.3361		0.328341	0.241934	0.388747	0.133445
	38.4248	24.2014	23.5541	30.2499		18.0242	7.301	9.60581	12.2368		141.929	90.8248	82.7026	93.0269		10.5355	1.60916	3.16909	3.9359		0.500086	0.119317	0.0303877	0.167887		1.23694	0.675736	0.728602	0.921774		13.0473	10.007	8.5455	5.27248		38.7182	20.0451	32.4084	13.5475		14.3952	17.5242	16.9809	12.7516		0.244789	0.401358	0.28356	0.338881
	37.4859	18.5882	27.9107	32.6169		23.1296	5.68097	7.80957	12.2988		134.677	62.5217	73.346	84.6176		12.3208	3.72374	2.80192	5.39683		0.848161	0.0391844		0.231539		1.3067	0.549482		1.06303		13.4881	7.56099		9.45527		44.2225	31.9784	17.6164	32.2864		17.5751	22.3212	19.5361	19.7771		0.228246	0.185821	0.314269	0.252712
	65.3286	33.4394		79.3697		26.439	7.55182		16.0491		177.474	95.1253		135.569		10.0526	2.07656		3.70464	Average	0.25318	0.0297688	0.0421264	0.0609965	Average	0.516867	0.298706	0.362086	0.353795	Average	6.06588	4.92405	5.02082	4.97035		44.6031	25.4233		36.1324		16.8519	16.126		25.9341	Average	0.122747	0.105342	0.119001	0.124771
Average	45.7853	35.786	34.1025	41.5005	Average	22.116	7.80587	9.28526	11.4475	Average	156.248	92.7935	88.7039	101.022	Average	10.3958	3.03957	3.84653	4.34	SE	0.0501119	0.0191744	0.0356271	0.0387402	SE	0.0559537	0.081519	0.100485	0.0998563	SE	1.83061	2.46492	1.91149	2.55486	Average	49.4541	34.237	38.6801	36.4629	Average	19.7816	20.0648	22.0621	22.0814	SE	0.0306967	0.0334396	0.0155113	0.045478
SE	4.1895	3.42115	4.63897	6.18933	SE	1.5893	0.441738	0.50976	1.01388	SE	6.41022	7.07496	4.72963	7.31814	SE	0.903292	0.441369	0.504125	0.422966																SE	4.24466	4.39912	6.37099	6.83714	SE	1.46354	2.17057	1.5251	1.76573

## Sheet: Supp Fig 6
Source Data Supplementary Figure 5
Average		labeling h
	0	2	4	6
WT	0	1.21783	2.03094	3.47051
PhCM2 RNAi line 17	0	0.163248	0.82405	1.05255
Standard Error		labeling h
	0	2	4	6
WT	0	0.105277	0.251827	0.0567598
PhCM2 RNAi	0	0.0392551	0.0377402	0.0410019

[truncated: 9 more sheets: Supp Fig. 7, Supp Fig. 8, Supp Fig. 9, Supp. Fig. 10, Supp. Fig. 11, Supp. Fig. 12, Supp. Fig. 13, Supp Fig. 14, Supp Fig. 16]
